# Supplementary material for: Protein engineering using variational free energy approximation
Source: Nat Commun. 2024 Dec 1;15:10447. doi: 10.1038/s41467-024-54814-w (PMC11609274; doi:10.1038/s41467-024-54814-w)
Supplement: Supplementary file 4 — Source Data [file 41467_2024_54814_MOESM4_ESM.zip]

Archive with 15 entries (14 files):
- source-data/
- source-data/variant-pool-extended-with-hyperparam-results-updated.csv
- __MACOSX/source-data/._variant-pool-extended-with-hyperparam-results-updated.csv
- source-data/model-performance-test-set.csv
- __MACOSX/source-data/._model-performance-test-set.csv
- source-data/model-performance-test-set-hyperparams.csv
- __MACOSX/source-data/._model-performance-test-set-hyperparams.csv
- source-data/source-data-file.pdf
- __MACOSX/source-data/._source-data-file.pdf
- source-data/variant-pool-hyperparam-results-spearman.csv
- __MACOSX/source-data/._variant-pool-hyperparam-results-spearman.csv
- source-data/supp-figure-5C-raw.pdf
- __MACOSX/source-data/._supp-figure-5C-raw.pdf
- source-data/supp-figure-5B-raw.pdf
- __MACOSX/source-data/._supp-figure-5B-raw.pdf
