# Supplementary material for: Protein engineering using variational free energy approximation
Source: Nat Commun. 2024 Dec 1;15:10447. doi: 10.1038/s41467-024-54814-w (PMC11609274; doi:10.1038/s41467-024-54814-w)
Supplement: Supplementary file 4 — Source Data [file 41467_2024_54814_MOESM4_ESM.zip › source-data/variant-pool-extended-with-hyperparam-results-updated.csv]

varid	seq-id	sequence	mutation-code	num-of-mutations	reconstruction	kl	elbo	energy	energy-foldx	energy-25K	energy-50K	energy-75K	energy-100K	sseqid	score	bitscore	evalue	pident	ppos	qcovs	energy-standard-16	energy-standard-32	energy-standard-64	energy-standard-128	energy-small-16	energy-small-32	energy-small-64	energy-small-128
poe1	seq-441	MMNPLIIKLGGVLLPSEEALERLFSALVNYRESHQRPLVIVHGGGCVVDELMKGLNLPVTKKNGLRVTPADVIDIITGALAGTANKTLLAWAKKHQIAAVGLFLGDGDSVKVTQLSEELGHVGLAQPGSPKLINSLLENGYLPVVSSIGVTDEGQLMNVNADQAATALAYTLGADLILLSDVSGILDGKGQRIAEMTAAKAEQLIEQGIITQGMIVKVNAALDAARHLGRPVDIASWRFAEQLPALFNGMPMGTRILA	DA15P,KA60T,QA72V,DA116S,AA170Y,DA212Q,TA227H,HA239F;	8	73.9749450683594	2.13366293907166	76.1086044311523	-28.7572460174561	-36.3277	-26.0620250701904	-29.9434967041016	-32.8766021728516	-32.022533416748	sp|P0A6C8|ARGB_ECOLI	1270	493	0.0	96.899	96.9	100	-33.064144134521484	-38.37809371948242	-38.23844528198242	-34.629817962646484	-45.8212890625	-26.065732955932617	-38.31630706787109	-36.239200592041016
poe2	seq-552	MMNPLIIKLGGVLLDSEECLERLFSALVNYRESHQRPLVIVHGGGCVVDELMKGLNLPVNKKNGLRVTPADQIDIITGALAGTANKTLLAWAKKHQIAAVGLFLGDGDSVKVTQLDEELGHVGLAYPGSPKLINSLLENGYLPVVSSIGVTDEGQLMNVNADQAATALAATLGADLILLSDVSGILDPKGQRIAEMTAAKAEQLIEQGIITEGMIVKVNAALWAAMTLGRPVDIAMTRFAEQLPALFNGMPMGTRILA	AA19C,KA60N,QA126Y,GA188P,DA212E,DA223W,RA226M,SA236M,WA237T,HA239F;	10	76.8252563476563	2.00358462333679	78.8288497924805	-28.4128227233887	-39.5513	-17.6570072174072	-25.8321533203125	-32.4886131286621	-34.2385330200195	sp|P0A6C8|ARGB_ECOLI	1193	464	1.2299999999999999e-172	96.124	96.51	100	-34.9527587890625	-39.39638900756836	-38.67211532592773	-34.999141693115234	-44.57113265991211	-26.065732955932617	-39.20546722412109	-34.92674255371094
poe3	seq-1900	MMNPLIIKLGGVLLDSEEALERLFSALVNYRESHQRPLVIVHGGGCVVDELMYGLNLPVKKKNGLRVTPADQIDIITGALAGTANKTLLAWAKKHQIAAVGLFLGDGDSVKVTQLDEELGHVGLAQPGSPKLINSLLENGFLPVVSSIGVTDYGQLMNVYADQAATALAATLGADLILMSDVSGILDGKGQRIAEMTAYKAAQLIEQGIITEGMIVKVNAALDAARTLGRPVDIASWRHAEQLPALFNGMPMGTRILA	KA53Y,YA141F,EA153Y,NA160Y,LA179M,AA199Y,EA202A,DA212E;	8	64.1063766479492	1.9381343126297	66.0445098876953	-28.1192092895508	-34.6523	-29.9770183563232	-30.1021022796631	-30.4853382110596	-30.7469425201416	sp|P0A6C8|ARGB_ECOLI	1285	499	0.0	96.899	98.06	100	-32.024017333984375	-35.5541877746582	-35.9013557434082	-34.73107147216797	-36.775386810302734	-26.03635025024414	-33.9547119140625	-33.60095977783203
poe4	seq-1874	MMNPLIIKLGGVLLDSEEALERLFTSLVNYRESHQRPLVIVHGGGCVVDELMKGLNLPVKKKNGLRVTPADQIDIITGALAGTANKTLLAWAKKHQIAAVGLFLGDGDSVKVTQLDEELGHVGLAQPGSPKLINSLLENGYLPVVSSIGVTDEGQLMNVNAEQAATALAATLGADLILLSDVSGILDGKGQRIAEMTAAKAEQLIHQGIITEGMIVKVFAALDAARTLGRPVSIASWRHYEQLPALFNGMPMGTRILA	SA25T,AA26S,DA162E,EA206H,DA212E,NA219F,DA233S,AA240Y;	8	73.2130126953125	1.9752551317215	75.1882781982422	-28.0450878143311	-35.0528	-26.9122180938721	-28.4291343688965	-35.1497383117676	-30.6475391387939	sp|P0A6C8|ARGB_ECOLI	1287	500	0.0	96.899	98.45	100	-36.00546646118164	-34.63728332519531	-38.41128158569336	-32.50889587402344	-37.55721282958984	-25.963077545166016	-34.23543167114258	-33.74845886230469
poe5	seq-742	MMNPLIIKLGGVLLDSEEALERLFSALVNYRESHQRPLVIVHGGGCVVDELMKGLNLPVKKKNGLRVTPADQIDIITGALAGTANKTLLAWAKKHQIAAVGLFLGDGDSVKVTQLDEELGHVGLAQPGSPKLINSLLENGYLPVVSSIGVTDEGQLMNVNADQAATALAATLGADLILLSDVSGILDGKGQRIAEMTAAKAEQLIEQGIITIGMIVKVFAALDAARTLGRPVDIASWRHAEQLTALFNGMPMGTRILA	DA212I,NA219F,PA244T;	3	26.1782302856445	1.8574446439743	28.0356731414795	-27.5735092163086	-31.4374	-31.1868095397949	-29.476448059082	-31.2804298400879	-31.4282169342041	sp|P0A6C8|ARGB_ECOLI	1300	505	0.0	98.837	98.84	100	-34.91526412963867	-32.745216369628906	-35.7177848815918	-32.270538330078125	-32.218746185302734	-22.024316787719727	-31.2669734954834	-31.99537849426269
poe6	seq-1611	MMNPLIIKLGGVLLDSEEALERLFSALVNYRESHQRPLVIVHGGGCVVDELMKGLNLPVKKKNGLRVTPADQIDIITGALAGTANKTLLAWAKKHQIAAVGLFLGDGDSVKVTQLDEELGHVGLAQPGSPKLINSLLENGYLPVVSSIGVTDEGQLMNVNADQAATALAATLGADLILLSDVSGILDGKGQRIAEMTAAKAEQLIENGIITDGMIVKVNAALDAARTLGRPVQIASWRCAEQLPALFNGMPMGTRILA	QA207N,DA233Q,HA239C;	3	25.0540428161621	1.91502904891968	26.9690723419189	-27.5453052520752	-35.6553	-32.5905647277832	-35.7168998718262	-34.450496673584	-31.2541122436523	sp|P0A6C8|ARGB_ECOLI	1303	506	0.0	98.837	98.84	100	-36.95301818847656	-36.48363494873047	-37.71394729614258	-33.28489303588867	-32.57760238647461	-24.913867950439453	-32.94694519042969	-33.32176971435547
poe7	seq-807	MMNPLIIKLGGVLLDSEEALERLFSALVNYRESHQRPLVIVHGGGCVVDELMKGLNLPVKKKNGLRVTPADQIDIITGALAGTANKTLLAWAKKHQIAAVGLFLGDGDSVKVTQLDEELGHVGLAQPGSPKLINSLLENGYLPVVSSIGVTYEGQLMNVNADQAATALAATLGADLILLSDVSGILDGKGQRIAEMTAAKAEQLIEQGIITDGMIVKVNAALDAARTLGRPVDIASWCHAEQLPALFNGMPMGTRILA	DA152Y,RA238C;	2	30.6758003234863	1.91559493541718	32.5913925170898	-27.5292682647705	-34.3002	-29.3962116241455	-36.0390968322754	-36.9447784423828	-32.2628173828125	sp|P0A6C8|ARGB_ECOLI	1307	508	0.0	99.225	99.22	100	-35.982852935791016	-36.90026473999024	-41.13442611694336	-34.685203552246094	-34.467384338378906	-24.19010353088379	-33.63370132446289	-33.17970657348633
poe8	seq-55	MMNPLIIKLGGVLLPSEEALERLFSALVNYRESHQRPLVIVHGGGCVVDELMKGLNLPVTKKNGLRVVPADQIDIITGALAGTANKTLLAWAKKHQIAAVGLFLGDGDSVKVTQLDEELGHVGLAQPGSPKLINSLLENGYLPVVSSIGVTDEGQLMNVNADQAATALAATLGADLILLSDVSGILLGKGQRIAEMTAAKAEQLIEQGIITWGMIVKVNAALEAARTLGRPVDIATWRHAEQLPALFNGMPMGTRILA	DA15P,KA60T,TA68V,DA187L,DA212W,DA223E,SA236T;	7	61.6885681152344	1.94372797012329	63.6322898864746	-27.3890438079834	-31.787	-24.9111175537109	-28.2361106872559	-32.888126373291	-33.0481452941895	sp|P0A6C8|ARGB_ECOLI	1278	496	0.0	97.287	98.06	100	-37.77630615234375	-36.730899810791016	-36.52850341796875	-34.11731719970703	-36.43105316162109	-26.029767990112305	-31.70608329772949	-33.05997467041016
poe9	seq-1050	MMNPLIIKLGGVLLDSEEALERLFSALVNYRESHQRPLVIVHGGGCVVDELMKGLNLPVKKKNGLRVTPADQIDIITGALAGTANKTLLAWAKKHQIAAVGLFLGDGDSVKVTQLDEELGHVGLAQPGSPKLINALLENGYLPVVSSIGVTDEGQLMNVNADQAATALAATLGADLILLSDVSGILDGKGQRIAEMTRAKAEQLIEQGIITEGMIVKVNAALYMARTLGRPVDIASWRHAEQLPALFNGMPMGTRILA	SA135A,AA198R,DA212E,DA223Y,AA224M;	5	40.5709533691406	1.93389427661896	42.5048484802246	-27.3321189880371	-34.227	-27.3541412353516	-28.7746315002441	-31.1252613067627	-31.2753219604492	sp|P0A6C8|ARGB_ECOLI	1297	504	0.0	98.062	98.84	100	-35.314205169677734	-36.864402770996094	-37.59395980834961	-33.91505813598633	-35.5128288269043	-24.87526512145996	-33.56475830078125	-33.11769485473633
poe10	seq-1256	MMNPLIIKLGGVLLDSEEALERLFSALVNYRESHQRPLVIVHGGGCVVDELMKGLNLPVKKKNGLRVTPADQIDIITGALAGTANKTLLAWAKKHQIAAVGLFLGDGDSVKVTQLDEELGHVGLAQPGSPKLINSLLENGYLPVVSSIGVTDEGQLMNVNADQAATALAFTLGADLILLSDVSGILDGKGQRIAEMTAAKAEQLIEQGIITQGMIVKVNAALDAARTLGRPVDIASWRHAEQLPALFNGMPMGTRILA	AA170F,DA212Q;	2	19.200984954834	1.95712542533875	21.158109664917	-27.323766708374	-33.5377	-33.2926368713379	-31.4428882598877	-35.7078323364258	-35.2168731689453	sp|P0A6C8|ARGB_ECOLI	1312	509	0.0	99.225	99.22	100	-36.99662399291992	-37.25544357299805	-40.4208984375	-36.22647476196289	-36.33232498168945	-23.515974044799805	-33.404998779296875	-33.75678253173828
snl1	seq-411-temperature-1.0	MMNPLIIKLGGVLLDSEEALERLFSALVNYRESHQRPLVIVHGGGCVVDELMKGLNLPVKKKNGLRVTPADQIDIITGALAGTANKTLLAWAKKHQIAAVGLFLGDGDSVKVTQLDEELGHVWLAQPGSPKLINSLLENGYLPVVSSIGVTDEGQLMNVNADQAATALAATLGADLILLSDVSGILDGKGQRIAEMTAAKAEQLIEQGIITDGMIVKVNAALDAARTLGRPVDIASWRHAEQLPALFNGMPMGTRILA	GA123W;	1	7.80043601989746	1.33782947063446	9.13826560974121	30.8353099822998	22.3371	13.9970197677612	33.883846282959	33.7386703491211	22.7954120635986	sp|P0A6C8|ARGB_ECOLI	1314	510	0.0	99.612	99.61	100	24.73798179626465	11.838528633117676	26.218297958374023	17.849536895751953	19.313093185424805	25.632434844970703	12.661273956298828	6.578047752380371
snl2	seq-5487-temperature-1.0	MMNPLIIKLGGVLFDSEEALERLFSALVNYRESHQRPLVIVHGGGCVVTELMKGLNLPVKKKNGLRVTPADQIDIITGALAGTANKTLLAWAKKHQIAAVGLFLGDGDSVKVTQLDEELGHVGLPQPGSPKLIQSLLENGYLPVVSSIGVTDEGQLMNVNADQAAIALAATLGADLILLSDVSGILDGKGQRIAEMTAAFAEQLIEQGIITDGMIVKVNAALDAARTLGRPVDIASWRHAEQLPALFNGMIMGTRILA	LA14F,DA49T,AA125P,NA134Q,TA166I,KA200F,PA251I;	7	7.14280128479004	2.10132575035095	9.24412727355957	-28.8156681060791	-38.6474	-26.2164916992187	-24.2313404083252	-32.7984352111816	-35.0399513244629	sp|P0A6C8|ARGB_ECOLI	1278	496	0.0	97.287	97.29	100	-43.69148254394531	-41.26786422729492	-42.296974182128906	-37.587039947509766	-39.6005973815918	-25.941791534423828	-36.69172668457031	-36.51192092895508
snl3	seq-6636-temperature-1.0	MMNPLIIKLGGVLLDSEEALERLFSALVNYRESHQRPLVIVHGGGCVVDELMKGLNLPVKKKNGLRVTPADQIDIITGMLAGTANKTLLAWAKKHQIAAVGLFLGDGDSVKVTQLDEELGHVGLAQPGSPKLINSLLENGYLPVVSSIGVTDEGQLMNVNADYAATALAATLGADLILLSDVSGILDGKGQRIAFMTAAKAEQLIEQGIITDGMIVKVNAALIAARTLGRPVDIASWRHAEQLPALFNGMPMGTRILA	AA79M,QA163Y,EA195F,DA223I;	4	7.39034032821655	2.02197599411011	9.41231632232666	-28.1265621185303	-38.0337	-35.4065093994141	-40.7486190795899	-35.9566192626953	-36.1940803527832	sp|P0A6C8|ARGB_ECOLI	1295	503	0.0	98.45	98.45	100	-41.12445831298828	-43.01300811767578	-43.22091293334961	-38.58684539794922	-41.85210800170898	-24.942293167114254	-38.30782699584961	-36.71632385253906
snl4	seq-5081-temperature-1.0	MMNPLIIKLGGVLLDSEEALERLFSALVNYRESHQRPLVIVHGGGCVVDELMKGLNLPVKKKNGLRVTPADQIDIITGALAGTANKTLLAWAKKHQIAAVGLFLGDGDSVKVTQLDYELGHVGLAQPGSPKLINSLLENGYLPVVSSIGVTDEGQLMNVNADQAATALAATLGADLILLSDVSGILDGKGQRIAEMTAAKAEQLIEQGIITDGMIVKVNAALDAARTLGRPVEIASWRHAEQLPALFNGMPMGTRILA	EA117Y,DA233E;	2	7.68968486785889	1.88120603561401	9.57089138031006	-26.8215179443359	-34.8492	-34.5439682006836	-37.0629119873047	-36.7043800354004	-33.7960243225098	sp|P0A6C8|ARGB_ECOLI	1315	511	0.0	99.225	99.61	100	-36.62445831298828	-36.26388168334961	-39.82258605957031	-34.52033615112305	-35.82223129272461	-23.954957962036133	-32.95551681518555	-33.48899841308594
snl5	seq-3229-temperature-1.0	MMNPLIIKLGGVLLDSEEALERLFSALVNYRESHQRPLVIVHGGGRVVDELMKGLNLPVKKKNGLRVTPADQIDIITGALAGTANKTLLAWAKKHQIAAVGLFLGDGDSVKVTQLDEELGHVGLAQPGSPKLINSLLENGYLPVVSSIGVTDEGQLMNVNADQAATALAYTLGADLILLSDVSGILDGKGYRIAEMTAAKAEQLIEQGIITDGMVMKVNAALDAARTLGRPVDIASWRHAEQLPALFNGMPMGTRILA	CA46R,AA170Y,QA191Y,IA215V,VA216M;	5	7.60126304626465	2.08887267112732	9.69013595581055	-28.6764163970947	-38.1941	-30.6704940795898	-32.734073638916	-38.7286758422852	-37.631721496582	sp|P0A6C8|ARGB_ECOLI	1294	503	0.0	98.062	98.84	100	-40.634422302246094	-41.27029037475586	-41.703495025634766	-40.500762939453125	-44.009376525878906	-25.947803497314453	-39.56466293334961	-36.27931594848633
snl6	seq-4546-temperature-1.0	MMNPLIIKLGGVLLDSEEALERLFSALVNYRESHQRPLVIVHGGGCVVDELMKGLNLPVKKKNGLRVTPADQIDIITGALAGTANKTLLAWAKKHQIAAVGLFLGDGDSVKVTQLDEELGHVGLAQPGSPKLINSLLENGYLPVVSSIGVTWAGQLMNVNADQAATALAATLGADLILLSDVSGILDGKGQRIAEMTAAKAEQLIEQGIITDGMIVKVNAALRAARTLGRPVDIASWRHAEQLPYLFNGMPMGTRILA	DA152W,EA153A,DA223R,AA245Y;	4	7.66069650650024	2.03330969810486	9.69400596618652	-28.1249084472656	-36.37	-29.8278255462646	-31.4085083007812	-40.4562377929688	-34.4909210205078	sp|P0A6C8|ARGB_ECOLI	1294	503	0.0	98.45	98.45	100	-39.89909362792969	-40.6499252319336	-43.54643630981445	-39.66917037963867	-42.42938995361328	-25.58493423461914	-35.35950469970703	-35.45878982543945
snl7	seq-5733-temperature-1.0	MMNPLIIKLGGALLDSEEALEELFSALVNYRESLQRPMVIVHGGGCVVDELMKGLNLPVKKKNGLRVTPADQIDIITGALAGTANKWLLAWAKKHQIAAVGLFLGDGDSVKVTQLLCELGHVGLAQPGSPKLPNSLLENGYLPVVSSIGVTDDGQLMNVNADQMATALAATLGADLILLSDVSGILDGKGQRIAEMTAQKAEQLIEQGIITDGMIVKVNAALDAARTLGRPVDISMWWHAEQLPALFNGMPMGTRILA	VA12A,RA22E,HA34L,LA38M,TA87W,DA116L,EA117C,IA133P,EA153D,AA164M,AA199Q,AA235S,SA236M,RA238W;	14	7.85837888717651	1.92772114276886	9.78609943389893	-26.6855354309082	-35.5692	-26.39328956604	-22.5061702728271	-29.1310424804687	-31.3535118103027	sp|P0A6C8|ARGB_ECOLI	1182	459	6.28e-171	94.574	95.74	100	-37.18734359741211	-39.918006896972656	-41.55913162231445	-35.535762786865234	-40.11492538452149	-25.338254928588867	-36.67376327514648	-32.965065002441406
snl8	seq-1293-temperature-1.0	MMNPLIIKLGGVLLDSEEALERLFSALVNYRESHQRPLVIVHGGGCVVDELMKGLNLPVKKKNGLRVTPADQIDIITGALAGTANKTLLAWAKKHQIAAVGLFLGDGDSVKVTQLDEELGHVGLAQPGSPKLINSLLENGYLPVVSSIGVTDEGQLMNVNADQAATALAATLGADLILLSDVSGILDGKGQRIAEMTAAKAEMLIEQGIITDGMIVKVNAALDAARTLGRPVDIASWRHAEQLPALFNGMPMGTRILA	QA203M;	1	8.05837059020996	1.85170471668243	9.91007328033447	-25.7232856750488	-34.0221	-32.2754249572754	-34.9650115966797	-35.8425979614258	-33.7281837463379	sp|P0A6C8|ARGB_ECOLI	1318	512	0.0	99.612	99.61	100	-36.13030242919922	-34.206153869628906	-38.19938659667969	-32.98417282104492	-31.725250244140625	-22.37232208251953	-33.174015045166016	-32.6512451171875
snl9	seq-9873-temperature-1.0	MMNPLIIKLGGVLLDSEEALERLFSALVNYRESHQRPLVIVHGGGCVVDELMKGLNLPVKKKNGLRVTPADQIDIITGALAGTANKTLLAWAKKHQIAAVGLFLGDGDSVKVTQLDEELGHVGLAQPGSPKLINSLLENGYLPVVSSIGVTDEGQLMNVNADQAAMALAANLGADLILLSDVSGILDGKGQRIAEMTAAKAEQLIEQGIITDGMIVKVNAALLAARTLGRPVDIASWRHAEQLPALFNGMPMGTRILA	TA166M,TA171N,DA223L;	3	8.11461925506592	1.86799597740173	9.98261451721191	-26.3584499359131	-34.9723	-31.3134250640869	-37.1263847351074	-33.2624168395996	-33.9895362854004	sp|P0A6C8|ARGB_ECOLI	1304	506	0.0	98.837	98.84	100	-38.33158493041992	-36.56978225708008	-40.57377624511719	-35.92844009399414	-34.38233947753906	-23.22152709960937	-33.82060241699219	-34.43351745605469
snl10	seq-10863-temperature-1.0	MMNPLIIKLGGVLLDSEEALERLFSALVNYRESHQRPLVIVHGGGCVVDELMKGLNLPVKKKNGLRVTPADQIDIITGALAGTANKTLLAWAKKHQIAAVGLFLGDGDSVKVTQLDEELGHVGLWQPGSPKLINSLLENGYLPVVSSIGVTDEGQLMNVNADQAATALAATLGADLILLSDVSGILDGKGQRIAEMTAAKAEQLIEQGIITDGMIVKVNAALDAARTLGRPVDIASWRHAEQLPALFNGMPMGTRILA	AA125W;	1	8.62355995178223	1.36736488342285	9.99092388153076	8.25115871429443	1.37221	-9.06470584869385	4.79535484313965	6.01316595077515	-5.06908369064331	sp|P0A6C8|ARGB_ECOLI	1316	511	0.0	99.612	99.61	100	-6.31415319442749	-7.121328830718994	-5.908905506134033	-8.264533996582031	-8.367618560791016	-7.033641815185547	-9.155820846557615	-16.972063064575195
sni1	seq-14346-temperature-1.0	MMNPLIIKLGGVLLDSEEALERLFSALVNYRESHQRPLVIVHGGGCVVDELMKGLNLPVKKKNGLRVTPADQIDIITGALAGTANKTLLAWAKKHQIAAVGLFLGDGDSVKVTQLDEELGHVGLAQPGSPKLINSLLENGYLPVVSSIGVTDEGQLMNVNADQAATALAATLGADLILLSDVSGILDGKGQRIAEMTAAKAEQLIEQGIITDGMIVKVNAALDAARTLGRPVDIASWRHAEQLPALFNGMPMGTRILT	AA258T;	1	10.3578615188599	1.80685603618622	12.1647176742554	-25.5840454101562	-30.3249	-29.0014877319336	-32.1823234558105	-31.8718528747559	-31.8972778320312	sp|P0A6C8|ARGB_ECOLI	1320	513	0.0	100.0	100.0	99	-31.954639434814453	-31.046106338500977	-34.71278762817383	-31.452577590942383	-30.15635108947754	-22.323749542236328	-29.39364624023437	-31.2995662689209
sni2	seq-9765-temperature-1.0	MMNPLIIKLGGVLLDSEEALERLFSALVNYRESHQRPLVIVHGGGCVVDELMKGLNLPVKKKNGLRVTPADQIDIITGALAGTANKTLLAWAKKHQIAAVGLFLGDGDSVKVTQLDEELGHVGLAQPGSPKLINSLLENGYLPVVSSIGVTDEGQLMNVNADQAATALAATLGADLILLSDVSGILDGKGQRIAEMTAAKAEQLIEQGIITDGMIVKVNAALDAARTLGRPVDIASWRHAEQLPALFNGMPMGTRILL	AA258L;	1	10.4442110061646	1.8004230260849	12.2446336746216	-25.4241123199463	-31.7029	-30.6624908447266	-33.0138244628906	-32.1802215576172	-32.6907081604004	sp|P0A6C8|ARGB_ECOLI	1320	513	0.0	100.0	100.0	99	-33.82716369628906	-33.777767181396484	-36.57537460327149	-32.23591232299805	-30.818737030029297	-22.25588798522949	-30.304908752441406	-31.96360969543457
sni3	seq-4002-temperature-1.0	MMNPLIIKLGGVLLDSEEALERLFSALVNYRESHQRPLVIVHGGGCVVDELMKGLNLPVKKKNGLRVTPADQIDIITGALAGTANKTLLAWAKKHQIAAVGLFLGDGDSVKVTQLDEELGHVGLAQPGSPKLINSLLENGYLPVVSSIGVTDEGQLMNVNADQAATALAATLGADLILLSDVSGILDGKGQRIAEMTAAKAEQLIEQGIITDGMIVKVNAALDAARTLGRPVDIASWRHAEQLPALFNGMPMGTRILK	AA258K;	1	10.2867622375488	1.78442847728729	12.0711898803711	-25.115758895874	-29.9834	-30.0346069335937	-31.0810165405273	-31.8749675750732	-31.1870574951172	sp|P0A6C8|ARGB_ECOLI	1320	513	0.0	100.0	100.0	99	-31.472753524780277	-30.918926239013672	-33.8864860534668	-31.25173759460449	-29.24884033203125	-22.042673110961918	-28.9896183013916	-30.53363609313965
sni4	seq-15670-temperature-1.0	MMNPLIIKLGGVLLDSEEALERLFSALVNYRESHQRPLVIVHGGGCVVDELMKGLNLPVKKKNGLRVTPADQIDIITGALAGTANKTLLAWAKKHQIAAVGLFLGDGDSVKVTQLDEELGHVGLAQPGSPKLINSLLENGYLPVVSSIGVTDEGQLMNVNADQAATALAATLGADLILLSDVSGILDGKGQRIAEMTAAKAEQLIEQGIITDGMIVKVNAALDAARTLGRPVDIASWRHAEQLPALFNGMPMGTRILG	AA258G;	1	10.4345178604126	1.78460514545441	12.2191209793091	-25.0851268768311	-32.3337	-31.018030166626	-30.1141796112061	-32.3734169006348	-31.0686550140381	sp|P0A6C8|ARGB_ECOLI	1320	513	0.0	100.0	100.0	99	-31.545948028564453	-33.65363693237305	-35.27169418334961	-31.3544864654541	-31.265745162963867	-22.67395782470703	-28.98201560974121	-31.06619071960449
sni5	seq-5921-temperature-1.0	MMNPLIIKLGGVLLDSEEALERLFSALVNYRESHQRPLVIVHGGGCVVDELMKGLNLPVKKKNGLRVTPADQIDIITGALAGTANKTLLAWAKKHQIAAVGLFLGDGDSVKVTQLDEELGHVGLAQPGSPKLINSLLENGYLPVVSSIGVTDEGQLMNVNADQAATALAATLGADLILLSDVSGILDGKGQRIAEMTAAKAEQLIEQGIITDGMIVKVNAALDAARTLGRPVDIASWRHAEQLPALFNGMPMGTRILD	AA258D;	1	10.3229732513428	1.79896199703217	12.1219367980957	-24.8658084869385	-29.8682	-29.7263679504395	-29.9560127258301	-31.5358066558838	-30.17822265625	sp|P0A6C8|ARGB_ECOLI	1320	513	0.0	100.0	100.0	99	-30.493547439575195	-31.050865173339844	-34.08177947998047	-31.33403968811035	-29.11110115051269	-24.01473999023437	-29.529869079589844	-30.48130226135254
sni6	seq-15446-temperature-1.0	MMNPLIIKLGGVLLDSEEALERLFSALVNYRESHQRPLVIVHGGGCVVDELMKGLNLPVKKKNGLRVTPADQIDIITGALAGTANKTLLAWAKKHQIAAVGLFLGDGDSVKVTQLDEELGHVGLAQPGSPKLINSLLENGYLPVVSSIGVTDEGQLMNVNADQAATALAATLGADLILLSDVSGILDGKGQRIAEMTAAKAEQLIEQGIITDGMIVKVNAALDAARTLGRPVDIASWRHAEQLPALFNGMPMGTRILI	AA258I;	1	10.3166084289551	1.80542743206024	12.1220369338989	-24.3473091125488	-30.7465	-30.7996482849121	-33.0789260864258	-31.2042121887207	-31.6426601409912	sp|P0A6C8|ARGB_ECOLI	1319	512	0.0	100.0	100.0	99	-33.923240661621094	-33.74527359008789	-36.34532928466797	-32.35535430908203	-31.02978515625	-21.93808937072754	-29.926979064941406	-31.779733657836918
sni7	seq-16559-temperature-1.0	MMNPLIIKLGGVLLDSEEALERLFSALVNYRESHQRPLVIVHGGGCVVDELMKGLNLPVKKKNGLRVTPADQIDIITGALAGTANKTLLAWAKKHQIAAVGLFLGDGDSVKVTQLDEELGHVGLAQPGSPKLINSLLENGYLPVVSSIGVTDEGQLMNVNADQAATALAATLGADLILLSDVSGILDGKGQRIAEMTAAKAEQLIEQGIITDGMIVKVNAALDAARTLGRPVDIASWRHAEQLPALFNGMPMGTRILF	AA258F;	1	9.91050815582275	1.74217915534973	11.6526870727539	-24.0997543334961	-29.0367	-28.556282043457	-27.7099666595459	-29.3590984344482	-30.0031909942627	sp|P0A6C8|ARGB_ECOLI	1319	512	0.0	100.0	100.0	99	-30.194114685058597	-28.984729766845703	-32.46254348754883	-30.873199462890625	-28.913753509521484	-20.77758026123047	-28.71278953552246	-30.126483917236328
sni8	seq-13334-temperature-1.0	MMNPLIIKLGGVLLDSEEALERLFSALVNYRESHQRPLVIVHGGGCVVDELMKGLNLPVKKKNGLRVTPADQIDIITGALAGTANKTLLAWAKKHQIAAVGLFLGDGDSVKVTQLDEELGHVGLAQPGSPKLINSLLENGYLPVVSSIGVTDEGQLMNVNADQAATALAATLGADLILLSDVSGILDGKGQRIAEMTAAKAEQLIEQGIITDGMIVKVNAALDAARTLGRPVDIASWRHAEQLPALFNGMPMGTRILW	AA258W;	1	9.94691944122314	1.70110154151917	11.648021697998	-22.6523361206055	-27.5891	-25.5608081817627	-27.557487487793	-28.182580947876	-27.2614364624023	sp|P0A6C8|ARGB_ECOLI	1318	512	0.0	100.0	100.0	99	-28.93037414550781	-28.3886661529541	-31.14778709411621	-27.7653865814209	-28.51415061950684	-20.533098220825195	-26.56354331970215	-29.782737731933597
sni9	seq-15281-temperature-1.0	MMNPLIIKLGGVLLDSEEALERLFSALVNYRESHQRPLVIVHGGGCVVDELMKGLNLPVKKKNGLRVTPADQIDIITGALAGTANKTLLAWAKKHQIAAVGLFLGDGDSVKVTQLDEELGHVGLAQPGSPKLINSLLENGYLPVVSSIGVTDEGQLMNVNADQAAFALAATLGADLILLSDVSGILDGKGQRIAEMTAAKAEQLIEQGIITDGMIVKVNAALDAARTLGRPVDIASWRHAEQLPALFNGMPMGTRILA	TA166F;	1	10.1039943695068	1.91968429088593	12.0236778259277	-27.6627864837646	-34.6552	-33.354248046875	-33.0103759765625	-33.8171539306641	-35.5534858703613	sp|P0A6C8|ARGB_ECOLI	1317	511	0.0	99.612	99.61	100	-38.53377532958984	-37.13651657104492	-38.82484436035156	-36.11346054077149	-35.705020904541016	-24.206636428833008	-33.888973236083984	-33.98049545288086
sni10	seq-13481-temperature-1.0	MMNPLIIKLGGVLLDSEEALERLFSALVNYRESHQRPLVIVHGGGCVVDELMKGLNLPVKKKNGLRVTPADQIDIITGALAGTANKTLLAWAKKHQIAAVGLFLGDGDSVKVYQLDEELGHVGLAQPGSPKLINSLLENGYLPVVSSIGVTDEGQLMNVNADQAATALAATLGADLILLSDVSGILDGKGQRIAEMTAAKAEQLIEQGIITDGMIVKVNAALDAARTLGRPVDIASWRHAEQLPALFNGMPMGTRILA	TA113Y;	1	10.5531091690063	1.89144492149353	12.4445543289185	-27.5979290008545	-33.4627	-30.4990272521973	-34.1469268798828	-32.3656616210937	-32.6327705383301	sp|P0A6C8|ARGB_ECOLI	1319	512	0.0	99.612	99.61	100	-33.85404586791992	-35.18555450439453	-38.16622543334961	-35.261043548583984	-33.197635650634766	-24.206199645996094	-32.67479705810547	-32.56648254394531
sne1	seq-11351-temperature-1.0	MMNPLIIKLGGNLLDDEEALERLFSALVNYRESHQRPLVIVHGGGCVVDELMKGLNLPVKKKNGLRVTPADQIDIITGALAGTANKTLLAWAKKHQIAAVGLFLGDGDSVKVTQLDEELGHVGLAQPGSPKLINSLLENGYLPVVSSIGVTWAGQLMNVNADQAATALAATLGADLILLSDVSGILDGKGQRIAEMTAAKAEQLIEQGIITDGMIVKVNAALRAARTLGRPVDIASWRHAEQLPYLFNGMPMGTRILA	VA12N,SA16D,DA152W,EA153A,DA223R,AA245Y;	6	12.7070226669312	2.14486694335937	14.8518896102905	-30.122802734375	-42.2008	-30.8926239013672	-34.1632041931152	-42.0816917419434	-37.3303680419922	sp|P0A6C8|ARGB_ECOLI	1279	497	0.0	97.674	97.67	100	-42.776065826416016	-45.22080993652344	-47.88132858276367	-42.7168083190918	-45.787540435791016	-26.05314826965332	-38.89458084106445	-39.02910614013672
sne2	seq-13089-temperature-1.0	MMNPLIIKLGGPLFDSEEALERLFSALVNYRESHQRPLVIVHGGGCVVTELMKGLNLPVKKKNGLRVTPADQIDIITGALAGTANKTLLAWAKKHQIAAVGLFLGDGDSVKVTQLDEELGHVGLPQPGSPKLIQSLLENGYLPVVSSIGVTDEGQLMNVNADQAAIALAATLGADLILLSDVSGILDGKGQRIAEMTAAFAEQLIEQGIITDGMIVKVNAALDAARTLGRPVDIASWRHAEQLPALFNGMIMGTRILA	VA12P,LA14F,DA49T,AA125P,NA134Q,TA166I,KA200F,PA251I;	8	15.550537109375	2.12915682792664	17.6796932220459	-30.0570774078369	-41.5518	-24.1887893676758	-23.3756313323975	-29.622522354126	-35.8053207397461	sp|P0A6C8|ARGB_ECOLI	1271	494	0.0	96.899	96.9	100	-44.667091369628906	-42.34278869628906	-43.949337005615234	-37.99473571777344	-41.55669021606445	-26.065732955932617	-38.98727416992188	-38.4659309387207
sne3	seq-5949-temperature-1.0	MMNPLIIKLGGRLLDSEEALERLFNALVNYRESHQRPLVIVHGGGCVVDELMKGLNLPVKKKNGLRVTPADQIDIITGALAGTANKTLLAWASKHQIAAVGLFLGDGDSVKVTQLDEELGHVGLAQPGSPKLINSLLENGYLPVVSSIGVTDEGQLMNVNADQAATALAATLGADLILLSDVSGILDGKGQRIAEMTPAKAEMLIEQGIITDGMIVKVNAALEAARTLGRPVDIASWRHAEQLPALFNGMPMGTRILA	VA12R,SA25N,KA93S,AA198P,QA203M,DA223E;	6	25.4614124298096	2.17121911048889	27.6326293945313	-29.8040599822998	-40.3016	-29.6853218078613	-33.0069580078125	-35.6915512084961	-34.400691986084	sp|P0A6C8|ARGB_ECOLI	1291	501	0.0	97.674	98.45	100	-40.74044418334961	-42.487037658691406	-41.86122894287109	-38.97041320800781	-39.78094100952149	-26.065732955932617	-37.830322265625	-35.68527603149414
sne4	seq-13981-temperature-1.0	MMNPLIIKLGGVLLRSEEALERLFSALVNYRESHQRPLVIVHGGGRVVDRLMKGLNLPVKKKNGLRVTPADQIDIITGALAGTANKTLLAWAKKHQIAAVGLFLGDGDSVKVTQLDEELGHVGLAQPGSPKLINSLLENGYLPVVSSIGVTDEGQLMNVNADQAATALAYTLGADLILLSDVSGILDGKGYRIAEMTAAKAEQLIEQGIITDGMVMKVNAALDAARTLGRPVDIASWRHAEQLPALFNGMPMGTRILA	DA15R,CA46R,EA50R,AA170Y,QA191Y,IA215V,VA216M;	7	15.5426988601685	2.15982151031494	17.7025203704834	-29.764066696167	-37.1195	-29.1035194396973	-34.8518180847168	-38.2919197082519	-39.9067039489746	sp|P0A6C8|ARGB_ECOLI	1281	498	0.0	97.287	98.06	100	-41.17013931274414	-42.774940490722656	-42.408203125	-41.65348815917969	-46.317474365234375	-26.065732955932617	-41.69942855834961	-37.1030502319336
sne5	seq-1850-temperature-1.0	MMNPLIIKLGGVLLRSEEALERLFSALVNYRESHQRPLVIVHGGGRVVDELMKGLLLPVKKKNGLRVTPADQIDIITGALAGTANKTLLAWAKKHQIAAVGLFLGDGDSVKVTQLDEELGHVGLAQPGSPKLINSLLENGYLPVVSSIGVTDEGQLMNVNADQAATALAYTLGADLILLSDVSGILDGKGYRIAEMTAAKAEQLIEQGIITDGMVMKVNAALDAARTLGRPVDIASWRHAEQLPALFNGMPMGTRILA	DA15R,CA46R,NA56L,AA170Y,QA191Y,IA215V,VA216M;	7	21.7011127471924	2.1439688205719	23.8450794219971	-29.6555728912354	-37.2647	-30.4460830688477	-34.8456001281738	-39.5226860046387	-38.7705841064453	sp|P0A6C8|ARGB_ECOLI	1278	496	0.0	97.287	98.06	100	-41.704708099365234	-42.00991439819336	-42.22288513183594	-40.65658950805664	-45.7545166015625	-26.0556697845459	-40.76481628417969	-36.728702545166016
sne6	seq-15832-temperature-1.0	MMDPLIIKLGGVLFDSEEALERLFSALVNYRESHQRPLVIVHGGGCVVTELMKGLNLPVKKKNGLRVTPADQIDIITGALAGTANKTLLAWAKKHQIAAVGLFLGDGDSVKVTQLDEELGHVGLPQPGSPKLIQSLLENGYLPVVSSIGVTDEGQLMNVNADQAAIALAATLGADLILLSDVSGILDGKGQRIAEMTAAFAEQLIEQGIITDGMIVKVNAALDAARTLGRPVDIASWRHAEQLPALFNGMIMGTRILA	NA3D,LA14F,DA49T,AA125P,NA134Q,TA166I,KA200F,PA251I;	8	12.5219812393188	2.16379404067993	14.6857767105103	-29.6235256195068	-39.8267	-26.5669269561768	-21.3354339599609	-31.4271945953369	-35.9132614135742	sp|P0A6C8|ARGB_ECOLI	1273	494	0.0	96.899	97.29	100	-41.2280158996582	-41.24635314941406	-40.87493515014648	-36.77173614501953	-38.91783905029297	-26.06368637084961	-37.1717529296875	-35.75706481933594
sne7	seq-17486-temperature-1.0	MMNPLIIKLGGVLLDDEEALERLFSALVNYRESHQRPLVIVHGGGCVVDELMKGLNLPVKKKNGLRVTPADQIDIITGALAGTANKTLLAWAKKHQIAAVGLFLGDGDSVKVTQLDEELGHVGLAQPGSPKLINSLLENGYLPVVSSIGVTWAGQLMNVNADQAATALAATLGADLILLSDVSGILDGKGQRIAEMTAAKAEQLIEQGIITDGMIVKVNAALRAARTLGRPVDIAEWRHAEQLPYLFNGMPMGTRILA	SA16D,DA152W,EA153A,DA223R,SA236E,AA245Y;	6	13.1734352111816	2.06812310218811	15.2415590286255	-29.6233501434326	-41.0872	-30.3679428100586	-31.8854389190674	-40.4632949829102	-35.2161445617676	sp|P0A6C8|ARGB_ECOLI	1284	499	0.0	97.674	97.67	100	-39.89271545410156	-43.76615905761719	-44.1572151184082	-39.77194595336914	-43.96155548095703	-25.937339782714844	-35.88666915893555	-36.53129577636719
sne8	seq-13269-temperature-1.0	MMGPLIIKLGGVLFDWEEALERLFSALVNYRESHQRPLVIVHGGGCVVTELMKGLNLPVKKKNGLRVTPADQIDIITGALAGTANKTLLAWAKKHQIAAVGLFLGDGDSVKVTQLDEELGHVGLPQPGSPKLIQSLLENGYLPVVSSIGVTDEGQLMNVNADQAAIALAATLGADLILLSDVSGILDGKGQRIAEMTAAFAEQLIEQGIITDGMIVKVNAALDAARTLGRPVDIASWRHAEQLPALFNGMIMGTRILA	NA3G,LA14F,SA16W,DA49T,AA125P,NA134Q,TA166I,KA200F,PA251I;	9	16.1588497161865	2.20749998092651	18.3663501739502	-29.5238666534424	-40.298	-24.0981712341309	-13.101095199585	-31.6163902282715	-35.5642509460449	sp|P0A6C8|ARGB_ECOLI	1263	491	0.0	96.512	96.51	100	-42.67299270629883	-43.4649658203125	-41.78740692138672	-38.391998291015625	-41.33894729614258	-26.063438415527344	-37.31111145019531	-36.39882659912109
sne9	seq-4068-temperature-1.0	MMNPLIIKLGGVLLDSEEALERLFSALVNYRESHQRPLVIVHGGGCVVDELMKGLNLPVKKKNGLRVTPADQIDIITGALAGTANKTLLAWAKKHQIAAVGLFLGDGDSVKVTQLDEELGHVGLAQPGSPKLINSLLENGYLPVVSSIGVTDEGQLMNVNADYAATALAATLGADLILLSDVSGILDGKGQRIAFMTAAKAEQLIEQGIITDGMIVKVNAALIAARTLGRPVDIASWRHAEQLPALFNGMPMGTRILA	QA163Y,EA195F,DA223I;	3	9.4714994430542	2.03870034217834	11.5101985931396	-29.489595413208	-37.4803	-35.476001739502	-39.6943626403809	-37.1507720947266	-36.1694793701172	sp|P0A6C8|ARGB_ECOLI	1301	505	0.0	98.837	98.84	100	-41.4672737121582	-41.89097595214844	-42.85930633544922	-38.54831314086914	-41.13994216918945	-25.23335075378418	-37.39274978637695	-35.96052551269531
sne10	seq-17351-temperature-1.0	MMEPLIIKLGGVLFDSEEALERLFSALVNYRESHQRPLVIVHGGGCVVTELMKGLNLPVKKKNGLRVTPADQIDIITGALAGTANKTLLAWAKKHQIAAVGLFLGDGDSVKVTQLDEELGHVGLPQPGSPKLIQSLLENGYLPVVSSIGVTDEGQLMNVNADQAAIALAATLGADLILLSDVSGILDGKGQRIAEMTAAFAEQLIEQGIITDGMIVKVNAALDAARTLGRPVDIASWRHAEQLPALFNGMIMGTRILA	NA3E,LA14F,DA49T,AA125P,NA134Q,TA166I,KA200F,PA251I;	8	10.9024562835693	2.15642762184143	13.0588827133179	-29.3283081054687	-40.6891	-25.3442554473877	-21.0979881286621	-32.1536331176758	-34.6542434692383	sp|P0A6C8|ARGB_ECOLI	1273	494	0.0	96.899	96.9	100	-41.0628547668457	-41.763404846191406	-41.6642951965332	-37.75752639770508	-39.798736572265625	-26.050827026367188	-36.00181579589844	-35.8675651550293
