# Supplementary material for: Protein engineering using variational free energy approximation
Source: Nat Commun. 2024 Dec 1;15:10447. doi: 10.1038/s41467-024-54814-w (PMC11609274; doi:10.1038/s41467-024-54814-w)
Supplement: Supplementary file 4 — Source Data [file 41467_2024_54814_MOESM4_ESM.zip › source-data/model-performance-test-set.csv]

dataset	recon	ppl	kl	elbo	rmse	pearson	p_pearson	spearman	p_spearman
100K	114.79998561450425	0.6626446893042043	9.437149167221238	124.23713488403014	9.278823552880503	0.9322658453694813	0.0	0.9553488801732851	0.0
75K	115.68749723923945	0.6601509935421905	8.93781694389478	124.62531418432108	9.744473487215583	0.9243472055232846	0.0	0.9525199687680702	0.0
50K	116.47662280946476	0.65878368574855	8.158484702239027	124.63510763284839	11.236759184138423	0.8997351651173188	0.0	0.9358056674476247	0.0
25K	123.42495772979518	0.6478955394808978	10.379604823322657	133.804562554294	12.117753811822109	0.8823847913397718	0.0	0.9178994457458077	0.0
