# Supplementary material for: Protein engineering using variational free energy approximation
Source: Nat Commun. 2024 Dec 1;15:10447. doi: 10.1038/s41467-024-54814-w (PMC11609274; doi:10.1038/s41467-024-54814-w)
Supplement: Supplementary file 4 — Source Data [file 41467_2024_54814_MOESM4_ESM.zip › source-data/model-performance-test-set-hyperparams.csv]

dataset	recon	ppl	kl	elbo	rmse	pearson	p_pearson	spearman	p_spearman
standard-16	110.22337322563791	0.6695537441561111	17.72942271409243	127.9527958096576	8.418566717565636	0.9447373350630455	0.0	0.9680736024249488	0.0
standard-32	110.5798165708799	0.6684307249711824	13.204647426210034	123.78446401905207	7.133025388447375	0.9604184628081079	0.0	0.9763427630775618	0.0
standard-64	109.7718536887792	0.6702097972184449	19.22439828801341	128.996251892109	7.606544799760154	0.9553202766905087	0.0	0.9744361743709559	0.0
standard-128	110.568944593611	0.6686786106228823	19.384110010475393	129.95305472782925	7.608363871886955	0.9547606664679674	0.0	0.9726210704666698	0.0
small-16	110.92990135945529	0.6676698575426057	17.590158339348253	128.52005979360214	6.916304906519672	0.9634699533186851	0.0	0.9766430962002944	0.0
small-32	108.42136146767983	0.6732099935993288	19.315199067383265	127.73656040307641	8.838691109313283	0.9468987850580508	0.0	0.9717976203672982	0.0
small-64	109.49417087054272	0.6705859125802892	16.855678629774676	126.34984952540171	7.022530460078994	0.9611391698102645	0.0	0.9767931059818405	0.0
small-128	110.19856161982054	0.6691568568687827	16.743275201099316	126.94183685093336	6.835557909675801	0.9640324899767542	0.0	0.9754216264570469	0.0
