# Supplementary material for: Protein engineering using variational free energy approximation
Source: Nat Commun. 2024 Dec 1;15:10447. doi: 10.1038/s41467-024-54814-w (PMC11609274; doi:10.1038/s41467-024-54814-w)
Supplement: Supplementary file 4 — Source Data [file 41467_2024_54814_MOESM4_ESM.zip › source-data/variant-pool-hyperparam-results-spearman.csv]

model	spearman	p_spearman
standard-16	0.8643527204502816	6.679440543510457e-13
standard-32	0.930769230769231	3.413894834690856e-18
standard-64	0.8969981238273923	4.79875583227049e-15
standard-128	0.8722326454033773	2.3015531310216226e-13
small-16	0.8727954971857412	2.127198270893756e-13
small-32	0.8478876977177741	5.065940988330579e-12
small-64	0.8964352720450284	5.295464186840901e-15
small-128	0.9247654784240151	1.5719691802509876e-17
